# Supplementary material for: Even the Smallest Non-Crop Habitat Islands Could Be Beneficial: Distribution of Carabid Beetles and Spiders in Agricultural Landscape
Source: PLoS One. 2015 Apr 10;10(4):e0123052. doi: 10.1371/journal.pone.0123052 (PMC4393288; doi:10.1371/journal.pone.0123052)
Supplement: S1 Dataset — (XLSX) [file pone.0123052.s001.xlsx]

## Sheet: Raw Data
sample	trap	period	habitat	treecov	grasscov	shrubcov	litter	logarea		Abapar	Agomue	Agosex	Amaaen	Amaaff	Amacom	Amacons	Amacon	Amacur	Amafam	Amalit	Amalun	Amamak	Amamon	Amamun	Amanit	Amaova	Amaple	Amasim	Amatib	Anchdor	Anibin	Badbul	Badlac	Bemlam	Bemobt	Bempro	Bemqua	Bracre	Braexp	Calfus	Calmel	Carcan	Carcon	Cargra	Carhor	Carnem	Clifos	Cyccar	Haraff
1T01_s1	1T01	s1	non-crop							0	0	0	0	0	0	0	1	0	0	0	0	0	0	0	0	0	0	2	0	0	0	0	0	0	0	0	0	0	0	0	0	0	0	0	0	0	0	0	0
1T02_s1	1T02	s1	non-crop							0	0	0	0	0	1	0	1	0	0	0	1	0	0	0	0	0	0	0	0	0	0	0	0	0	0	0	0	0	0	2	0	0	1	0	2	0	0	0	0
1T03_s1	1T03	s1	non-crop							0	0	0	0	0	0	0	0	0	0	0	0	0	0	0	0	0	0	1	0	0	0	0	0	1	0	0	0	0	0	2	1	0	0	0	0	0	0	0	0
1T04_s1	1T04	s1	non-crop							0	0	1	0	0	0	0	0	0	0	0	0	0	0	0	0	2	0	0	0	0	0	1	0	0	0	0	0	0	0	0	0	0	0	0	0	0	0	0	0
1T05_s1	1T05	s1	non-crop							0	0	0	0	0	0	0	0	0	0	0	0	0	0	0	0	0	0	1	0	0	0	0	0	0	0	0	0	0	0	0	0	0	0	0	0	0	0	0	0
1T06_s1	1T06	s1	non-crop							0	0	0	0	0	1	0	4	0	0	0	0	0	0	0	0	1	0	0	0	0	0	2	0	0	0	0	0	0	0	1	0	0	0	0	0	0	0	0	0
1T07_s1	1T07	s1	non-crop							0	0	0	0	0	0	0	0	0	0	0	0	0	0	1	0	0	0	0	0	0	0	1	0	1	0	0	0	0	0	0	1	0	0	0	0	0	0	0	0
1T08_s1	1T08	s1	non-crop							0	0	0	0	0	0	0	0	0	0	0	0	0	0	0	0	0	0	0	0	0	0	0	0	0	0	0	0	0	0	9	0	0	3	0	12	0	0	0	0
1T09_s1	1T09	s1	non-crop							0	0	0	0	0	0	0	0	0	4	0	0	0	0	0	0	0	0	0	0	0	0	1	0	0	0	0	0	0	0	5	0	0	1	0	6	0	0	0	0
1T10_s1	1T10	s1	non-crop							0	0	0	0	0	0	0	1	0	0	0	0	0	0	0	0	0	0	0	0	0	0	0	1	0	0	0	0	0	0	0	0	0	0	0	0	0	0	0	0
1T11_s1	1T11	s1	non-crop							0	0	0	0	0	0	0	1	0	0	0	0	0	0	0	0	0	0	0	0	0	0	0	0	0	0	0	0	0	0	0	0	0	1	0	1	0	0	0	0
1T12_s1	1T12	s1	non-crop							0	0	0	0	0	0	0	1	0	0	0	0	0	0	0	0	0	0	0	0	0	0	0	0	0	0	0	0	0	0	0	0	0	0	0	0	0	0	0	0
1T13_s1	1T13	s1	non-crop							0	0	0	1	0	0	0	0	0	0	0	0	0	0	0	0	1	0	0	0	0	0	1	0	2	0	0	0	0	0	3	1	0	0	0	2	1	0	0	1
1T14_s1	1T14	s1	non-crop							0	0	0	0	0	0	0	2	0	1	0	0	0	0	0	0	1	0	0	0	0	0	0	0	0	0	0	0	0	0	3	3	0	1	1	3	2	0	0	0
1T15_s1	1T15	s1	non-crop							0	0	0	1	0	1	0	0	0	0	0	0	0	0	0	0	0	0	1	0	0	0	0	1	0	0	0	0	0	0	1	3	0	0	0	1	1	0	0	0
1T16_s1	1T16	s1	non-crop							0	0	0	0	0	1	0	0	0	0	0	0	0	0	1	0	0	0	0	0	0	0	3	1	1	0	0	0	0	0	0	4	0	0	0	0	0	0	0	0
1T17_s1	1T17	s1	non-crop							0	0	0	0	0	1	0	0	0	0	0	0	0	0	0	1	1	0	0	0	0	0	3	0	1	0	0	0	0	0	0	1	0	0	2	0	0	0	0	0
1T18_s1	1T18	s1	non-crop							0	1	0	1	0	0	0	0	0	0	0	0	0	0	0	0	0	0	0	0	0	0	0	1	2	0	0	1	0	0	1	0	0	0	0	0	0	0	0	0
1T19_s1	1T19	s1	non-crop							0	0	0	2	0	1	0	0	0	0	0	0	0	0	0	0	2	1	1	0	1	0	2	1	0	0	0	0	0	0	1	1	0	0	0	0	1	0	0	0
1T20_s1	1T20	s1	non-crop							0	0	0	6	0	0	0	2	0	0	0	0	0	0	0	0	0	0	3	0	1	0	2	0	0	0	0	0	0	0	6	3	0	0	0	1	0	0	0	0
1T21_s1	1T21	s1	non-crop							0	0	0	0	0	0	0	0	0	0	0	0	0	0	0	0	1	0	0	0	0	0	3	0	0	0	0	0	0	0	1	5	0	0	1	1	0	0	0	0
1T22_s1	1T22	s1	non-crop							0	0	0	0	0	0	0	0	0	0	0	0	0	0	0	0	0	0	0	0	0	0	0	0	0	0	0	0	0	1	0	1	0	0	0	1	2	0	0	0
1T23_s1	1T23	s1	non-crop							0	0	0	0	0	0	0	0	0	0	0	0	0	1	0	0	0	0	0	0	0	0	0	0	0	0	0	0	0	0	0	0	0	0	0	0	0	0	0	0
1T24_s1	1T24	s1	non-crop							0	0	0	0	0	0	0	0	0	0	0	0	0	1	0	0	0	0	0	0	0	0	0	0	0	0	0	0	0	0	1	0	0	0	0	0	4	0	0	1
1T25_s1	1T25	s1	non-crop							0	0	0	0	0	0	0	3	0	0	0	0	0	0	0	0	0	0	0	0	0	0	0	1	0	0	0	0	0	0	0	1	0	0	0	0	0	0	0	0
1T26_s1	1T26	s1	non-crop							0	0	0	0	0	0	0	1	1	0	0	2	0	0	0	0	0	0	0	0	0	0	0	0	0	0	0	0	0	0	1	0	0	0	0	0	0	0	0	0
1T27_s1	1T27	s1	non-crop							0	0	0	0	0	0	0	0	0	0	0	0	0	0	0	0	0	0	0	0	0	0	0	0	0	0	0	0	0	0	0	2	0	0	0	0	0	0	0	0
1T28_s1	1T28	s1	non-crop							0	0	0	0	0	0	0	0	0	0	0	0	0	0	0	0	0	0	0	0	0	0	0	0	0	0	0	0	0	0	0	0	0	0	0	0	0	0	0	0
1T29_s1	1T29	s1	non-crop							0	0	0	0	0	0	0	0	0	0	0	1	0	0	0	0	0	0	0	0	0	0	0	0	0	0	0	0	0	0	0	0	0	0	0	0	0	0	0	0
1T30_s1	1T30	s1	non-crop							0	0	0	0	0	0	0	0	0	0	0	0	0	0	0	0	0	0	0	0	0	0	0	0	0	0	0	0	0	0	0	0	0	0	0	0	3	0	0	0
1T34_s1	1T34	s1	non-crop							0	0	0	0	0	0	0	0	0	0	0	0	0	0	0	0	0	0	0	0	0	0	0	0	0	0	0	0	0	0	1	0	0	0	0	0	0	0	0	0
1T35_s1	1T35	s1	non-crop							0	0	0	0	0	0	0	0	0	0	0	0	0	0	0	0	0	0	0	0	0	0	0	0	0	0	0	0	0	0	0	4	1	0	0	0	1	0	0	0
1T36_s1	1T36	s1	non-crop							0	0	0	0	0	0	0	0	0	0	0	0	0	0	0	0	0	0	0	0	0	0	0	0	0	0	0	0	0	0	1	0	0	0	0	1	0	0	0	0
1T37_s1	1T37	s1	non-crop							0	0	0	1	0	0	0	0	0	0	0	0	0	0	0	0	0	0	1	0	0	0	0	0	1	0	0	0	0	0	0	1	0	0	0	0	0	0	0	0
1T38_s1	1T38	s1	non-crop							0	0	0	0	0	1	0	0	0	0	0	0	0	0	0	1	0	0	1	0	0	0	0	0	2	0	0	0	0	0	0	1	0	0	1	0	0	0	0	0
1T39_s1	1T39	s1	non-crop							0	0	0	1	0	1	0	0	0	0	0	0	0	0	0	0	0	1	0	0	1	0	0	0	0	0	0	0	0	0	0	6	0	0	0	0	0	0	0	0
1T40_s1	1T40	s1	non-crop							0	0	0	0	0	0	0	0	0	0	0	0	0	0	0	0	0	0	0	0	0	0	0	0	0	0	0	0	0	0	1	0	0	0	0	0	0	0	0	0
1T41_s1	1T41	s1	non-crop							0	0	0	1	0	0	0	1	0	0	0	1	0	0	0	0	0	0	0	0	0	0	2	0	0	0	0	0	0	0	2	1	0	0	0	2	1	0	0	0
1T42_s1	1T42	s1	non-crop							0	0	0	0	0	1	0	1	0	0	0	1	0	0	0	0	0	0	1	0	0	0	0	0	1	0	0	0	0	0	5	2	0	0	0	3	0	0	0	0
1T43_s1	1T43	s1	arable							0	1	0	5	0	0	0	0	0	0	1	1	0	2	0	0	1	0	15	0	17	0	0	0	2	0	0	0	0	0	0	1	0	0	1	0	0	0	0	1
1T44_s1	1T44	s1	arable							0	0	0	1	0	1	0	0	0	2	0	0	0	0	0	0	0	0	10	0	11	0	0	0	1	0	0	0	0	0	1	0	0	0	0	0	0	0	0	2
1T45_s1	1T45	s1	arable							0	0	1	2	0	0	0	2	0	0	0	0	0	2	0	0	4	0	30	1	15	0	0	0	1	0	0	0	0	3	1	0	0	0	2	0	0	0	0	4
1T46_s1	1T46	s1	arable							0	1	1	4	0	1	0	0	0	1	0	0	0	3	0	0	2	0	6	0	14	0	0	0	1	0	0	0	0	3	0	0	0	0	0	0	1	0	0	2
1T47_s1	1T47	s1	arable							0	0	2	2	0	0	0	0	0	0	0	0	0	1	0	0	1	0	7	0	1	3	0	0	1	3	0	0	0	0	0	0	0	0	5	0	0	0	0	0
1T48_s1	1T48	s1	arable							0	2	1	3	2	2	0	0	0	0	0	0	0	0	0	1	3	0	4	0	5	3	1	0	2	0	0	0	0	4	0	0	0	0	6	0	0	0	0	0
1T49_s1	1T49	s1	arable							0	0	1	3	0	0	0	0	0	0	0	0	0	0	0	0	0	0	2	0	2	0	0	0	2	1	2	0	0	1	0	0	0	0	1	0	0	1	0	0
1T50_s1	1T50	s1	arable							0	0	3	4	0	0	0	0	1	1	0	0	0	1	0	0	0	1	15	0	4	1	0	0	0	1	0	1	0	1	0	0	0	0	3	0	0	0	0	2
1T51_s1	1T51	s1	arable							0	0	0	1	0	0	0	0	0	0	0	0	0	3	0	0	3	0	3	1	3	0	0	0	4	0	0	0	0	0	0	0	0	0	0	0	0	0	0	0
1T52_s1	1T52	s1	arable							0	2	3	3	0	0	0	0	0	0	1	0	0	1	0	0	1	0	16	0	15	0	0	0	2	0	0	0	0	1	0	0	0	0	1	0	0	0	0	6
2T01_s2	2T01	s2	non-crop							0	0	0	0	0	0	0	1	0	0	0	0	0	0	0	0	0	0	0	0	0	0	1	0	0	0	0	0	0	0	3	0	0	0	0	0	1	0	0	0
2T02_s2	2T02	s2	non-crop							0	0	0	0	0	0	0	5	0	0	0	0	0	0	0	0	0	0	0	0	0	0	0	0	0	0	0	0	0	0	4	0	0	0	0	0	0	0	0	0
2T03_s2	2T03	s2	non-crop							0	0	0	0	0	1	0	1	0	0	0	0	0	0	0	0	0	0	0	0	0	0	0	1	0	0	0	0	0	0	3	0	0	1	0	0	0	0	0	0
2T04_s2	2T04	s2	non-crop							0	0	1	0	0	4	0	0	0	0	0	0	0	0	0	0	0	0	0	0	1	0	0	0	0	0	0	0	0	10	6	1	0	0	0	0	1	0	0	0
2T05_s2	2T05	s2	non-crop							0	0	0	6	0	10	0	0	0	0	0	0	1	1	0	0	2	0	0	0	1	0	3	0	0	0	0	0	0	2	16	4	0	0	1	1	0	0	0	0
2T06_s2	2T06	s2	non-crop							0	0	0	0	0	1	0	0	0	0	0	0	0	0	0	0	0	0	0	0	0	0	1	0	0	0	0	0	0	0	2	0	0	0	0	0	0	0	0	0
2T07_s2	2T07	s2	non-crop							0	0	0	0	0	0	0	1	0	0	0	0	0	0	0	0	1	0	0	0	0	0	0	1	0	0	0	0	0	0	17	0	0	0	0	0	1	0	1	0
2T08_s2	2T08	s2	non-crop							0	0	0	0	0	0	0	1	0	0	0	0	0	0	0	0	4	0	1	0	0	0	0	0	0	0	0	0	0	0	26	0	0	2	0	2	0	0	0	0
2T09_s2	2T09	s2	non-crop							0	0	0	0	0	0	0	1	0	0	0	0	0	0	0	0	0	0	1	0	0	0	0	0	0	0	0	0	0	0	39	0	0	1	0	0	0	0	0	0
2T10_s2	2T10	s2	non-crop							0	0	0	0	0	0	0	0	0	0	0	0	0	0	0	0	0	0	0	0	0	0	0	0	0	0	0	0	0	0	0	0	0	0	0	1	0	0	0	0
2T11_s2	2T11	s2	non-crop							0	0	0	0	0	0	0	0	0	0	0	0	0	0	0	0	0	0	0	0	0	0	0	0	0	0	0	0	0	0	2	0	0	0	0	0	0	0	0	0
2T12_s2	2T12	s2	non-crop							0	0	0	0	0	0	0	0	0	0	0	0	0	0	0	0	0	0	0	0	0	0	0	0	0	0	0	0	0	0	0	0	0	0	0	1	0	0	0	0
2T13_s2	2T13	s2	non-crop							0	0	0	1	0	0	0	0	0	0	0	0	0	0	0	0	1	0	0	0	1	0	2	0	0	0	0	0	0	1	33	5	0	0	0	0	0	0	0	0
2T14_s2	2T14	s2	non-crop							0	0	0	3	0	0	0	2	0	0	0	0	0	3	0	0	8	0	3	0	0	0	1	0	0	0	0	0	0	0	67	1	0	1	0	0	0	0	0	0
2T15_s2	2T15	s2	non-crop							0	0	0	0	0	0	0	1	0	0	0	0	0	0	0	0	2	0	1	0	0	0	0	0	0	0	0	0	0	0	9	0	0	0	0	2	0	0	0	0
2T16_s2	2T16	s2	non-crop							0	0	0	0	0	0	0	0	0	0	0	0	0	0	0	0	0	0	0	0	0	0	0	0	0	0	0	0	0	0	0	0	0	0	0	0	0	0	0	0
2T17_s2	2T17	s2	non-crop							0	0	0	0	0	1	0	2	0	0	0	0	0	0	0	0	1	0	0	0	0	0	1	0	0	0	0	0	0	2	0	0	0	0	1	0	0	0	0	0
2T18_s2	2T18	s2	non-crop							0	0	0	0	0	0	0	1	0	0	0	0	0	0	0	0	1	0	0	0	0	0	0	0	0	0	0	0	0	0	0	1	0	0	0	0	0	0	0	0
2T19_s2	2T19	s2	non-crop							0	0	0	0	0	2	0	3	0	0	0	0	0	0	0	0	0	0	0	0	0	0	0	0	0	0	0	0	0	1	2	2	0	0	0	0	0	0	0	0
2T20_s2	2T20	s2	non-crop							0	0	0	1	0	3	0	4	0	0	0	0	0	0	0	0	0	0	1	0	0	0	1	0	0	0	0	0	0	7	15	4	0	0	0	0	0	0	0	0
2T21_s2	2T21	s2	non-crop							0	0	0	0	0	1	0	2	0	1	0	0	0	0	0	0	0	0	0	0	0	0	1	0	0	0	0	0	0	0	2	1	0	0	0	0	0	0	0	0
2T22_s2	2T22	s2	non-crop							0	0	0	0	0	0	0	1	0	0	0	1	0	0	0	0	0	0	0	0	0	0	0	0	0	0	0	0	0	0	0	0	0	0	0	0	0	0	0	0
2T23_s2	2T23	s2	non-crop							0	0	0	1	0	0	0	0	0	0	0	5	0	0	0	0	0	0	0	0	0	0	0	0	0	0	0	0	0	0	16	0	0	0	0	0	0	0	0	0
2T24_s2	2T24	s2	non-crop							0	0	0	0	0	0	0	0	0	0	0	0	0	0	0	0	0	0	0	0	0	0	0	0	0	0	0	0	0	0	2	0	0	0	0	0	0	0	0	0
2T25_s2	2T25	s2	non-crop							0	0	0	0	0	0	0	0	0	0	0	0	0	0	0	0	0	0	0	0	0	0	0	1	0	0	0	0	0	0	1	0	0	0	0	0	0	0	0	0
2T26_s2	2T26	s2	non-crop							0	0	0	0	0	0	0	0	0	0	0	1	0	0	0	0	0	0	0	0	0	0	0	0	0	0	0	0	0	0	7	0	0	0	0	0	0	0	0	0
2T27_s2	2T27	s2	non-crop							0	0	0	0	0	0	0	0	0	0	0	0	0	0	0	0	0	0	0	0	0	0	0	0	0	0	0	0	0	0	9	0	0	0	0	0	0	0	0	0
2T28_s2	2T28	s2	non-crop							0	0	0	0	0	0	0	0	0	0	0	0	0	0	0	0	0	0	0	0	0	0	0	1	0	0	0	0	0	0	1	1	0	0	0	0	0	0	0	0
2T29_s2	2T29	s2	non-crop							0	0	0	0	0	0	0	0	0	0	0	0	0	0	0	0	0	0	0	0	0	0	0	0	0	0	0	0	0	0	0	0	0	0	0	0	0	0	0	0
2T30_s2	2T30	s2	non-crop							0	0	0	0	0	0	0	1	0	0	0	0	0	0	0	0	0	0	0	0	0	0	0	0	0	0	0	0	0	0	0	0	0	0	0	0	0	0	0	0
2T34_s2	2T34	s2	non-crop							0	0	0	0	0	0	0	0	0	0	0	0	0	0	0	0	0	0	0	0	0	0	1	0	0	0	0	0	0	0	1	0	0	0	0	0	0	0	0	0
2T35_s2	2T35	s2	non-crop							0	0	0	0	0	0	0	0	0	0	0	0	0	0	0	0	0	0	0	0	0	0	0	0	0	0	0	0	0	0	7	1	0	0	0	0	0	0	0	0
2T36_s2	2T36	s2	non-crop							0	0	0	0	0	0	0	0	0	0	0	0	0	0	0	0	0	0	0	0	0	0	0	0	0	0	0	0	0	0	1	0	0	0	0	0	0	0	0	0
2T37_s2	2T37	s2	non-crop							0	0	0	0	0	1	0	0	0	0	0	1	0	0	0	0	0	1	1	0	0	0	0	0	0	0	0	0	0	2	5	3	0	0	0	0	0	0	0	0
2T38_s2	2T38	s2	non-crop							0	0	0	1	0	0	0	0	0	0	0	0	0	0	0	0	0	0	0	0	0	0	0	0	0	0	0	0	0	0	6	0	0	0	0	0	0	0	0	0
2T39_s2	2T39	s2	non-crop							0	0	0	2	0	1	0	0	0	0	0	0	0	0	0	0	3	0	3	0	1	0	0	0	0	0	0	0	0	2	2	1	0	0	0	0	0	0	0	1
2T40_s2	2T40	s2	non-crop							0	0	0	0	0	0	0	0	0	0	0	0	0	0	0	0	0	0	0	0	0	0	0	0	0	0	0	0	0	0	1	0	0	0	0	0	0	0	0	0
2T41_s2	2T41	s2	non-crop							0	0	0	0	0	0	0	0	0	0	0	0	0	0	0	0	0	0	0	0	0	0	0	0	0	0	0	0	0	0	26	1	0	0	1	0	0	0	0	0
2T42_s2	2T42	s2	non-crop							0	0	0	0	0	0	0	0	0	0	0	0	0	0	0	0	0	0	0	0	0	0	0	0	0	0	0	0	0	0	7	1	0	0	0	0	0	0	0	0
2T43_s2	2T43	s2	arable							0	0	0	0	0	0	0	0	0	0	0	0	0	0	0	0	3	0	4	0	3	0	0	0	3	0	0	0	0	0	0	2	0	0	0	0	0	0	0	0
2T44_s2	2T44	s2	arable							0	0	0	0	0	0	0	0	0	0	0	0	0	0	0	0	0	1	2	0	33	0	0	0	0	0	0	0	0	0	4	0	0	0	0	0	0	0	0	0
2T45_s2	2T45	s2	arable							0	0	1	2	0	0	0	0	0	0	0	0	0	0	0	0	7	0	27	0	13	0	1	0	1	0	0	0	0	0	2	0	0	0	0	0	0	0	0	0
2T46_s2	2T46	s2	arable							0	0	0	2	0	0	0	0	0	0	0	0	0	0	0	0	8	0	3	0	24	0	0	0	0	0	0	0	0	0	4	0	0	0	0	0	0	0	0	1
2T47_s2	2T47	s2	arable							0	0	0	1	0	0	0	0	0	0	0	0	0	0	0	0	7	0	12	0	3	0	0	0	0	0	0	0	0	0	5	0	0	0	0	0	0	0	0	1
2T48_s2	2T48	s2	arable							0	0	0	0	0	0	0	0	0	0	0	0	0	0	0	0	0	0	0	0	0	0	0	0	0	0	0	0	0	0	0	0	0	0	0	0	0	0	0	0
2T49_s2	2T49	s2	arable							0	0	1	0	0	0	0	0	0	0	0	0	0	0	0	0	5	0	11	0	14	0	0	0	1	1	0	0	0	0	1	0	0	0	0	0	0	0	0	0
2T50_s2	2T50	s2	arable							0	0	0	0	0	0	0	0	0	0	0	1	0	0	0	0	0	0	4	0	12	0	0	0	0	0	0	0	0	0	0	0	0	0	1	0	0	0	0	0
2T51_s2	2T51	s2	arable							0	0	0	0	0	0	0	0	0	0	0	0	0	0	0	0	0	0	1	0	0	0	0	0	1	0	0	0	0	0	0	0	0	0	0	0	0	0	0	0
2T52_s2	2T52	s2	arable							0	0	0	2	0	0	0	0	0	0	0	0	0	0	0	0	0	0	3	0	2	0	0	0	0	0	0	0	0	0	0	0	0	0	0	0	0	0	0	0
isl1_s1	isl1	s1	non-crop	95	20	10	5	3.57345		0	0	0	0	0	1	0	2	0	0	0	1	0	0	0	0	0	0	3	0	0	0	0	0	1	0	0	0	0	0	4	1	0	1	0	2	0	0	0	0
isl2_s1	isl2	s1	non-crop	30	70	10	1	1.99123		0	0	1	0	0	1	0	4	0	0	0	0	0	0	0	0	3	0	1	0	0	0	3	0	0	0	0	0	0	0	1	0	0	0	0	0	0	0	0	0
isl3_s1	isl3	s1	non-crop	70	35	5	6	3.07078		0	0	0	0	0	0	0	0	0	4	0	0	0	0	1	0	0	0	0	0	0	0	2	0	1	0	0	0	0	0	14	1	0	4	0	18	0	0	0	0
isl4_s1	isl4	s1	non-crop	80	25	30	3	3.94978		0	0	0	0	0	0	0	3	0	0	0	0	0	0	0	0	0	0	0	0	0	0	0	1	0	0	0	0	0	0	0	0	0	1	0	1	0	0	0	0
isl5_s1	isl5	s1	non-crop	70	60	5	2	1.98227		0	0	0	2	0	1	0	2	0	1	0	0	0	0	0	0	2	0	1	0	0	0	1	1	2	0	0	0	0	0	7	7	0	1	1	6	4	0	0	1
isl6_s1	isl6	s1	non-crop	30	55	35	1	2.10037		0	1	0	1	0	2	0	0	0	0	0	0	0	0	1	1	1	0	0	0	0	0	6	2	4	0	0	1	0	0	1	5	0	0	2	0	0	0	0	0
isl7_s1	isl7	s1	non-crop	40	70	35	2	2.13354		0	0	0	8	0	1	0	2	0	0	0	0	0	0	0	0	3	1	4	0	2	0	7	1	0	0	0	0	0	0	8	9	0	0	1	2	1	0	0	0
isl8_s1	isl8	s1	non-crop	60	85	3	2	3.48259		0	0	0	0	0	0	0	0	0	0	0	0	0	2	0	0	0	0	0	0	0	0	0	0	0	0	0	0	0	1	1	1	0	0	0	1	6	0	0	1
isl9_s1	isl9	s1	non-crop	90	85	40	1	3.471		0	0	0	0	0	0	0	4	1	0	0	2	0	0	0	0	0	0	0	0	0	0	0	1	0	0	0	0	0	0	1	3	0	0	0	0	0	0	0	0
isl10_s1	isl10	s1	non-crop	80	80	40	0.5	3.4624		0	0	0	0	0	0	0	0	0	0	0	1	0	0	0	0	0	0	0	0	0	0	0	0	0	0	0	0	0	0	0	0	0	0	0	0	3	0	0	0
isl12_s1	isl12	s1	non-crop	50	50	30	1	1.81954		0	0	0	0	0	0	0	0	0	0	0	0	0	0	0	0	0	0	0	0	0	0	0	0	0	0	0	0	0	0	2	4	1	0	0	1	1	0	0	0
isl13_s1	isl13	s1	non-crop	25	65	0	0	1.716		0	0	0	2	0	2	0	0	0	0	0	0	0	0	0	1	0	1	2	0	1	0	0	0	3	0	0	0	0	0	0	8	0	0	1	0	0	0	0	0
isl14_s1	isl14	s1	non-crop	70	65	5	0.5	2.60206		0	0	0	1	0	1	0	2	0	0	0	2	0	0	0	0	0	0	1	0	0	0	2	0	1	0	0	0	0	0	8	3	0	0	0	5	1	0	0	0
isl1_s2	isl1	s2	non-crop	95	20	10	5	3.57345		0	0	0	0	0	1	0	7	0	0	0	0	0	0	0	0	0	0	0	0	0	0	1	1	0	0	0	0	0	0	10	0	0	1	0	0	1	0	0	0
isl2_s2	isl2	s2	non-crop	30	70	10	1	1.99123		0	0	1	6	0	15	0	0	0	0	0	0	1	1	0	0	2	0	0	0	2	0	4	0	0	0	0	0	0	12	24	5	0	0	1	1	1	0	0	0
isl3_s2	isl3	s2	non-crop	70	35	5	6	3.07078		0	0	0	0	0	0	0	3	0	0	0	0	0	0	0	0	5	0	2	0	0	0	0	1	0	0	0	0	0	0	82	0	0	3	0	2	1	0	1	0
isl4_s2	isl4	s2	non-crop	80	25	30	3	3.94978		0	0	0	0	0	0	0	0	0	0	0	0	0	0	0	0	0	0	0	0	0	0	0	0	0	0	0	0	0	0	2	0	0	0	0	2	0	0	0	0
isl5_s2	isl5	s2	non-crop	70	60	5	2	1.98227		0	0	0	4	0	0	0	3	0	0	0	0	0	3	0	0	11	0	4	0	1	0	3	0	0	0	0	0	0	1	109	6	0	1	0	2	0	0	0	0
isl6_s2	isl6	s2	non-crop	30	55	35	1	2.10037		0	0	0	0	0	1	0	3	0	0	0	0	0	0	0	0	2	0	0	0	0	0	1	0	0	0	0	0	0	2	0	1	0	0	1	0	0	0	0	0
isl7_s2	isl7	s2	non-crop	40	70	35	2	2.13354		0	0	0	1	0	6	0	9	0	1	0	0	0	0	0	0	0	0	1	0	0	0	2	0	0	0	0	0	0	8	19	7	0	0	0	0	0	0	0	0
isl8_s2	isl8	s2	non-crop	60	85	3	2	3.48259		0	0	0	1	0	0	0	1	0	0	0	6	0	0	0	0	0	0	0	0	0	0	0	0	0	0	0	0	0	0	18	0	0	0	0	0	0	0	0	0
isl9_s2	isl9	s2	non-crop	90	85	40	1	3.471		0	0	0	0	0	0	0	0	0	0	0	1	0	0	0	0	0	0	0	0	0	0	0	1	0	0	0	0	0	0	17	0	0	0	0	0	0	0	0	0
isl10_s2	isl10	s2	non-crop	80	80	40	0.5	3.4624		0	0	0	0	0	0	0	1	0	0	0	0	0	0	0	0	0	0	0	0	0	0	0	1	0	0	0	0	0	0	1	1	0	0	0	0	0	0	0	0
isl12_s2	isl12	s2	non-crop	50	50	30	1	1.81954		0	0	0	0	0	0	0	0	0	0	0	0	0	0	0	0	0	0	0	0	0	0	1	0	0	0	0	0	0	0	9	1	0	0	0	0	0	0	0	0
isl13_s2	isl13	s2	non-crop	25	65	0	0	1.716		0	0	0	3	0	2	0	0	0	0	0	1	0	0	0	0	3	1	4	0	1	0	0	0	0	0	0	0	0	4	13	4	0	0	0	0	0	0	0	1
isl14_s2	isl14	s2	non-crop	70	65	5	0.5	2.60206		0	0	0	0	0	0	0	0	0	0	0	0	0	0	0	0	0	0	0	0	0	0	0	0	0	0	0	0	0	0	34	2	0	0	1	0	0	0	0	0
field1_s1	field1	s1	arable							0	1	0	6	0	1	0	0	0	2	1	1	0	2	0	0	1	0	25	0	28	0	0	0	3	0	0	0	0	0	1	1	0	0	1	0	0	0	0	3
field2_s1	field2	s1	arable							0	1	2	6	0	1	0	2	0	1	0	0	0	5	0	0	6	0	36	1	29	0	0	0	2	0	0	0	0	6	1	0	0	0	2	0	1	0	0	6
field3_s1	field3	s1	arable							0	2	3	5	2	2	0	0	0	0	0	0	0	1	0	1	4	0	11	0	6	6	1	0	3	3	0	0	0	4	0	0	0	0	11	0	0	0	0	0
field4_s1	field4	s1	arable							0	0	4	7	0	0	0	0	1	1	0	0	0	1	0	0	0	1	17	0	6	1	0	0	2	2	2	1	0	2	0	0	0	0	4	0	0	1	0	2
field5_s1	field5	s1	arable							0	2	3	4	0	0	0	0	0	0	1	0	0	4	0	0	4	0	19	1	18	0	0	0	6	0	0	0	0	1	0	0	0	0	1	0	0	0	0	6
field1_s2	field1	s2	arable							0	0	0	0	0	0	0	0	0	0	0	0	0	0	0	0	3	1	6	0	36	0	0	0	3	0	0	0	0	0	4	2	0	0	0	0	0	0	0	0
field2_s2	field2	s2	arable							0	0	1	4	0	0	0	0	0	0	0	0	0	0	0	0	15	0	30	0	37	0	1	0	1	0	0	0	0	0	6	0	0	0	0	0	0	0	0	1
field3_s2	field3	s2	arable							0	0	0	1	0	0	0	0	0	0	0	0	0	0	0	0	7	0	12	0	3	0	0	0	0	0	0	0	0	0	5	0	0	0	0	0	0	0	0	1
field4_s2	field4	s2	arable							0	0	1	0	0	0	0	0	0	0	0	1	0	0	0	0	5	0	15	0	26	0	0	0	1	1	0	0	0	0	1	0	0	0	1	0	0	0	0	0
field5_s2	field5	s2	arable							0	0	0	2	0	0	0	0	0	0	0	0	0	0	0	0	0	0	4	0	2	0	0	0	1	0	0	0	0	0	0	0	0	0	0	0	0	0	0	0
										carabids	(full species names are listed in Supporting Information Table S1)
[truncated: 132 more columns]
